# Supplementary material for: Preconditioning with Wound Fluid Enhances Immunosuppressive Properties of Mesenchymal Stromal Cells In Vitro
Source: Int J Mol Sci. 2024 Dec 31;26(1):293. doi: 10.3390/ijms26010293 (PMC11719632; doi:10.3390/ijms26010293)
Supplement: Supplementary file 1 [file ijms-26-00293-s001.zip]

Archive with 1 entries (1 files):
- ijms-3367500-supplementary.pdf
